# Supplementary material for: Multilocus sequence typing of Streptococcus thermophilus from naturally fermented dairy foods in China and Mongolia
Source: BMC Microbiol. 2015 Oct 26;15:236. doi: 10.1186/s12866-015-0551-0 (PMC4620635; doi:10.1186/s12866-015-0551-0)
Supplement: Additional file 1: — Bacterial strains used in this study. (XLS 19 kb) [file 12866_2015_551_MOESM1_ESM.xls]

## Sheet: Sheet1
Bacterial strains used in this study
Strains	Source of isolate
	Region	Number	Origin	Year
IMAU20347, IMAU20348, IMAU20350, IMAU20357, IMAU20362, IMAU20363, IMAU20367, IMAU20370, IMAU20372, IMAU20377, IMAU20381, IMAU20384, IMAU20386, IMAU20387, IMAU20388	Mongolia, Bulgan	15	Fermented cow milk	2009
IMAU20213, IMAU20231, IMAU20229	Mongolia, Dornod	3	Fermented cow milk	2009
IMAU20316, IMAU20317, IMAU20319, IMAU20321, IMAU20322, IMAU20323, IMAU20324, IMAU20326, IMAU20328, IMAU20332	Mongolia, Orhon	10	Fermented cow milk	2009
IMAU20338, IMAU20345, IMAU20346	Mongolia, Orhon	3	Fermented mare milk	2009
IMAU205607, IMAU205609, IMAU205611, IMAU205612, IMAU205615, IMAU205616, IMAU205623, IMAU205626, IMAU20587, IMAU20588, IMAU20594, IMAU20605, IMAU20602, IMAU20591, IMAU205622	Mongolia, Arhangay	15	Fermented cow milk	2009
IMAU20247, IMAU20252, MAU20245	Mongolia, Khentii	3	Fermented cow milk	2009
IMAU20416, IMAU20418, IMAU20419, IMAU20424, IMAU20433, IMAU20438, IMAU20444, IMAU20461, IMAU20463, IMAU20465, IMAU20466, IMAU20468	Mongolia, Hovsgol	11	Fermented cow milk	2009
IMAU20453, IMAU20447	Mongolia, Hovsgol	2	Fermented yak milk	2009
IMAU20672	Mongolia, Ovorhangay	1	Fermented cow milk	2009
IMAU20301, IMAU20299	Mongolia, Selenge	2	Fermented cow milk	2009
IMAU20132, IMAU20137, IMAU201378, IMAU20139, IMAU20140, IMAU20141, IMAU20161, IMAU20163, IMAU20194, IMAU20196, IMAU20197, IMAU20198	Mongolia, Sükhbaatar	12	Fermented cow milk	2009
IMAU20756, IMAU20757, IMAU20759, IMAU20764, IMAU20765, IMAU20766, IMAU20772, IMAU20773, IMAU20774, IMAU20778, IMAU20780, IMAU20782, IMAU20785, IMAU20789, IMAU20791	Mongolia, Ulaanbaatar	15	Fermented cow milk	2009
IMAU20472, IMAU20473, IMAU20475, IMAU20479, IMAU20495, IMAU20496, IMAU20503, IMAU20504, IMAU20506, IMAU20536, IMAU20537, IMAU20539, IMAU20540, IMAU20541, IMAU20542, IMAU20543, IMAU20545, IMAU20546, IMAU20547, IMAU20548, IMAU20550, IMAU20551, IMAU20555, IMAU20556, IMAU20557, IMAU20558, IMAU20559, IMAU20560, IMAU20561	Mongolia, Dzavhan	29	Fermented cow milk	2009
IMAU20487	Mongolia, Dzavhan	1	Fermented yak milk	2009
IMAU20712, IMAU20713, IMAU20714, IMAU20721, IMAU20722, IMAU20723, IMAU20729, IMAU20730, IMAU20735, IMAU20736, IMAU20737, IMAU20738, IMAU20739, IMAU20741, IMAU20742, IMAU20744, IMAU20750	Mongolia, Tov	17	Fermented cow milk	2009
IMAU80504	China, Gansu	1	Fermented cow milk	2009
IMAU80806, IMAU80809, IMAU80844, IMAU80845, IMAU80846	China, Gansu	5	Qula	2009
IMAU80523, IMAU80701, IMAU80712, IMAU80713, IMAU80840, IMAU80842, IMAU80858	China, Gansu	7	Fermented yak milk	2009
IMAU10801	China, Inner Mongolia,	1	Fermented cow milk	2009
IMAU10562, IMAU10627, IMAU10628, IMAU10629, IMAU10630, IMAU10631, IMAU10632, IMAU10633, IMAU10634, IMAU10636, IMAU10639	China, Inner Mongolia,	11	Fermented mare milk	2009
IMAU40137, IMAU40138, IMAU40140, IMAU40141, IMAU40142, IMAU401446, IMAU40145, IMAU40148, IMAU40149, IMAU40154, IMAU40162	China, Qinghai	11	Fermented goat milk	2005
IMAU40021	China, Qinghai	1	Fermented mare milk	2005
IMAU40022, IMAU40024, IMAU40028, IMAU40036, IMAU40037, IMAU40038, IMAU40040, IMAU40044, IMAU40047, IMAU40060, IMAU40062, IMAU40063, IMAU40068, IMAU40071, IMAU40115, IMAU40119, IMAU40128, IMAU40133	China, Qinghai	18	Fermented yak milk	2005
IMAU80255, IMAU80257, MAU80278, IMAU80345, IMAU80355, IMAU80356	China, Sichuan	6	Fermented yak milk	2009
IMAU80285, IMAU80287, IMAU80299, IMAU80300,IMAU80362	China, Sichuan	5	Qula	2009
IMAU80277	China, Sichuan	1	Fermented cow milk	2009
IMAU32084, IMAU32092, IMAU32109, IMAU320112, IMAU320126, IMAU32139, IMAU32144, IMAU32186, IMAU32331, IMAU32373, IMAU32374, IMAU32476, IMAU32589, IMAU32685, IMAU32009, IMAU32046, IMAU32089, IMAU32090, IMAU32125, IMAU32140, IMAU32147, IMAU32148, IMAU32185, IMAU32257, IMAU32287, IMAU32323, IMAU32389, IMAU32457	China, Xinjiang	28	Fermented cow milk	2012
IMAU62015, IMAU62048, IMAU62138, IMAU62188	China, Tibet	4	Fermented yak milk	2008
