# Supplementary material for: Multilocus sequence typing of Streptococcus thermophilus from naturally fermented dairy foods in China and Mongolia
Source: BMC Microbiol. 2015 Oct 26;15:236. doi: 10.1186/s12866-015-0551-0 (PMC4620635; doi:10.1186/s12866-015-0551-0)
Supplement: Additional file 2: — Allelic profiles of analyzed Streptococcus thermophilus strains. (XLS 30 kb) [file 12866_2015_551_MOESM2_ESM.xls]

## Sheet: Sheet1
Allelic profiles of analyzed Streptococcus thermophilus strains
	ST	carB	clpX	dnaA	murC	murE	pepN	pepX	pyrG	recA	rpoB	Group*	Origin (No.of isolates)
	1	2	2	2	2	4	10	6	5	2	4	CC2	Inner Mongolia (1)
	2	8	7	2	7	6	7	9	5	2	3	S1	Inner Mongolia (6), Qinghai (6), Xinjiang (1), ND03
	3	8	7	1	1	4	7	9	9	2	3	S2	Inner Mongolia (4)
	4	2	2	2	2	4	9	9	5	2	2	CC8	Inner Mongolia (1)
	5	2	2	2	4	4	11	6	5	2	2	CC2	Sükhbaatar (7), Arhangay (2), Dzavhan (3), Xinjiang (2), Tibet (1)
	6	2	3	2	4	4	11	6	5	2	2	CC2	Sükhbaatar (1)
	7	2	8	2	2	2	11	2	5	2	5	S3	Sükhbaatar (1)
	8	2	7	2	2	2	11	2	5	2	2	S4	Sükhbaatar (3)
	9	2	2	2	2	4	9	2	5	2	2	CC8	Dornod (1)
	10	2	2	6	4	4	11	4	5	2	2	CC2	Dornod (2)
	11	2	2	2	7	4	6	2	6	2	2	S5	Khentii (1)
	12	2	2	2	4	4	11	4	5	2	2	CC2	Khentii (2), Tov (1)
	13	2	2	2	7	4	11	9	5	2	2	CC8	Selenge (1)
	14	2	2	5	2	4	2	11	6	2	9	CC9	Hovsgol (1), Selenge (1), Ulaanbaatar (2), Tov (4)
	15	2	2	4	2	4	2	9	6	6	2	S6	Orhon (1)
	16	2	2	4	2	1	7	9	6	6	2	CC11	Orhon (1)
	17	2	12	4	2	4	7	5	2	2	8	S7	Orhon (1)
	18	2	12	4	2	1	6	7	6	2	2	CC13	Bulgan (2), Orhon (6), Ulaanbaatar (1)
	19	2	12	4	6	1	6	7	6	2	2	CC13	Orhon (1), Ulaanbaatar (2)
	20	1	13	4	2	1	7	5	2	2	2	CC16	Orhon (2)
	21	1	13	4	6	1	5	5	2	6	2	S8	Orhon (1)
	22	1	13	2	6	4	5	4	5	2	2	S9	Bulgan (3)
	23	2	2	2	6	4	11	9	5	2	3	S10	Bulgan (1)
	24	2	2	2	2	4	11	6	5	2	2	CC2	Dzavhan (3), Bulgan (1)
	25	2	12	2	2	4	11	2	2	2	2	CC1	Bulgan (1)
	26	5	1	5	2	11	2	11	5	2	2	CC5	Bulgan (1)
	27	1	13	4	2	4	7	5	2	2	2	CC16	Bulgan (1)
	28	5	1	5	2	11	2	11	6	2	2	CC5	Bulgan (5)
	29	5	1	5	2	11	2	11	6	2	9	CC5	Hovsgol (1)
	30	2	7	5	2	4	2	11	2	2	9	S11	Hovsgol (1)
	31	2	8	2	2	4	13	2	5	2	4	CC1	Hovsgol (2)
	32	8	8	2	7	7	11	2	5	2	2	S12	Hovsgol (1)
	33	2	2	4	2	1	7	9	5	6	2	CC11	Hovsgol (2)
	34	8	8	2	2	4	11	2	4	2	2	CC1	Hovsgol (1)
	35	8	10	2	4	8	13	2	5	2	4	S13	Hovsgol (1)
	36	8	11	2	4	4	11	2	5	2	4	CC7	Hovsgol (1), Tov (1)
	37	8	8	2	2	4	11	2	5	2	2	CC1	Hovsgol (1)
	38	8	8	2	2	4	11	2	5	3	4	S14	Hovsgol (1)
	39	2	8	2	2	4	11	2	5	2	4	CC1	Dzavhan (11)
	40	3	8	2	2	4	11	2	5	2	4	CC1	Dzavhan (1)
	41	8	7	2	2	4	11	2	5	2	2	CC1	Dzavhan (1)
	42	2	2	2	2	4	11	6	5	2	4	CC2	Dzavhan (1)
	43	2	2	2	4	4	11	6	5	2	4	CC2	Dzavhan (7)
	44	2	2	2	2	4	11	5	6	2	2	CC2	Dzavhan (1)
	45	2	8	2	2	4	11	2	6	2	4	CC1	Dzavhan (1)
	46	2	11	2	4	4	11	2	5	2	4	CC7	Dzavhan (1), Arhangay (2)
	47	7	10	5	4	4	3	2	9	2	3	CC14	Arhangay (1)
	48	7	10	5	4	4	3	2	6	2	3	CC14	Arhangay (1)
	49	2	10	2	2	4	11	2	5	2	2	CC1	Arhangay (1)
	50	2	10	2	2	4	11	2	2	2	2	CC1	Arhangay (1)
	51	8	7	2	4	4	11	2	5	2	2	CC1	Arhangay (1)
	52	2	2	2	2	4	11	6	6	2	2	CC2	Arhangay (1)
	53	8	11	2	4	4	11	6	6	2	4	CC7	Arhangay (1)
	54	8	10	2	2	4	11	2	5	2	2	CC1	Arhangay (1)
	55	8	11	2	4	4	11	6	5	2	4	CC7	Arhangay (1)
	56	4	12	4	2	1	3	7	6	2	2	S15	Arhangay (2)
	57	2	8	2	2	4	11	2	5	2	2	CC1	Ovorhangay (1)
	58	2	2	5	2	4	2	11	7	2	9	CC9	Tov (1)
	59	2	2	5	2	4	2	11	6	2	2	CC9	Tov (1)
	60	2	2	4	3	1	7	9	5	6	2	CC11	Tov (1)
	61	2	2	4	2	1	7	2	2	1	7	S16	Tov (7)
	62	2	2	4	2	4	7	9	6	2	2	S17	Tov (1)
	63	2	2	2	7	4	4	9	9	2	3	CC6	Ulaanbaatar (1)
	64	2	7	2	2	4	7	9	9	2	3	CC6	Ulaanbaatar (1)
	65	8	7	3	7	6	10	9	9	2	6	S18	Ulaanbaatar (1), Xinjiang (1), MN-ZLW-002
	66	2	7	2	7	4	4	9	9	2	3	CC6	Ulaanbaatar (1), Qinghai (2), ASCC 1275, DGCC 7710
	67	2	7	2	7	4	7	9	9	2	3	CC6	Ulaanbaatar (2)
	68	1	13	4	6	1	5	5	5	2	2	CC12	Ulaanbaatar (1)
	69	2	2	4	6	1	6	7	6	2	2	CC13	Ulaanbaatar (1)
	70	2	6	2	7	4	7	10	6	2	2	S19	Ulaanbaatar (1)
	71	2	7	2	7	4	11	9	5	2	3	CC6	Ulaanbaatar (1)
	72	5	1	2	7	5	3	3	6	2	2	CC3	Xinjiang (4)
	73	5	1	2	2	5	3	2	6	2	2	CC3	Xinjiang (1)
	74	5	1	2	2	11	2	11	6	2	2	CC5	Xinjiang (1)
	75	5	1	2	5	4	3	2	6	2	2	CC3	Xinjiang (1)
	76	5	1	2	2	4	3	2	6	2	2	CC3	Xinjiang (3), Tibet (1)
	77	5	15	2	5	5	3	3	6	2	2	S20	Xinjiang (1)
	78	5	1	5	2	11	2	2	6	2	3	S21	Xinjiang (1)
	79	2	7	2	7	4	10	9	5	4	3	CC15	Sichuan (6),Gansu (5), Xinjiang (2)
	80	5	1	2	2	3	3	2	6	2	2	CC3	Xinjiang (6), Tibet (1)
	81	5	1	2	2	5	3	2	6	2	9	CC3	Xinjiang (1)
	82	8	7	2	7	6	10	9	8	2	3	S22	Xinjiang (1)
	83	2	7	2	2	4	7	9	3	2	3	CC6	Xinjiang (1)
	84	2	1	2	2	11	2	11	6	2	2	CC5	Xinjiang (1)
	85	1	13	4	6	1	5	5	2	2	8	CC12	Qinghai (2)
	86	1	13	4	6	1	5	5	5	2	8	CC12	Qinghai (1)
	87	1	12	4	2	4	8	5	2	2	7	CC4	Qinghai (1)
	88	1	12	4	2	4	8	5	6	2	8	CC4	Qinghai (1)
	89	1	12	4	2	4	5	5	2	5	2	S23	Qinghai (1)
	90	1	12	4	2	4	5	5	2	2	8	CC4	Qinghai (3)
	91	2	2	2	7	6	7	9	9	2	3	CC6	Qinghai (2), LMD-9
	92	2	10	2	2	4	12	2	5	2	2	CC1	Qinghai (1)
	93	1	12	4	2	4	8	5	2	2	8	CC4	Qinghai (8)
	94	1	12	4	2	4	11	5	2	2	8	CC4	Qinghai (1)
	95	1	12	4	2	4	8	5	5	2	8	CC4	Qinghai (1)
	96	5	1	2	2	5	3	3	6	2	2	CC3	Tibet (1)
	97	5	14	2	4	4	2	8	6	2	2	S24	Sichuan (2)
	98	6	4	2	2	9	14	1	6	2	2	S25	Sichuan (1)
	99	2	2	2	2	4	11	2	6	2	3	S26	Sichuan (1)
	100	5	5	2	2	10	2	8	6	2	2	S27	Sichuan (1)
	101	5	9	2	4	4	14	1	5	2	2	S28	Sichuan (1)
	102	2	9	2	7	4	11	2	6	2	2	S29	Sichuan (1)
	103	2	2	2	7	4	9	9	5	2	2	CC8	Gansu (1)
	104	5	9	2	2	4	14	2	1	2	1	CC10	Gansu (3)
	105	5	9	2	2	4	1	2	4	2	1	CC10	Gansu (1)
	106	2	7	5	7	4	10	9	5	4	3	CC15	Gansu (1)
	107	5	9	2	2	4	1	2	1	2	1	CC10	Gansu (1)
	108	2	16	2	2	4	15	9	6	2	10	S30	LMG 18311
	109	2	7	2	8	6	7	7	6	2	10	S31	CNRZ1066
	110	2	7	2	7	4	7	9	5	2	3	CC6	JIM8232
	111	2	2	7	2	12	5	5	2	2	8	S32	1F8CT
	112	2	9	8	2	13	16	12	10	7	11	S33	M17PTZA496
	113	9	17	9	2	11	9	13	11	2	3	S34	MTCC 5460, MTCC 5461
	114	10	7	2	9	14	17	14	6	2	12	S35	MTH17CL396
	115	2	7	2	7	6	7	9	9	2	3	CC6	TH1435
	116	2	7	2	7	4	7	9	10	2	3	CC6	TH1436
	117	8	2	2	7	4	7	9	10	2	3	S36	TH1477
	118	2	7	2	7	6	7	5	12	2	3	S37	TH982
	119	2	18	2	7	4	7	15	12	2	13	S38	TH985
